# Supplementary material for: Simple and Accurate Exchange Energy for Density Functional Theory
Source: Molecules. 2020 Jul 31;25(15):3485. doi: 10.3390/molecules25153485 (PMC7436057; doi:10.3390/molecules25153485)
Supplement: Supplementary file 1 [file molecules-25-03485-s001.zip]

Archive with 2 entries (2 files):
- data.zip
- supplementary_material.pdf
